# Supplementary material for: An empirical long-term competition among natural yeast isolates reveals that short-term fitness largely but not entirely predicts long-term outcomes
Source: bioRxiv. 2025 Oct 10:2025.10.09.681448. Preprint. [Version 1] doi: 10.1101/2025.10.09.681448 (PMC12632622; doi:10.1101/2025.10.09.681448)
Supplement: Supplement 2 [file media-2.zip]

Archive with 10 entries (9 files):
- supplementary tables/
- __MACOSX/._supplementary tables
- supplementary tables/Table S4. Selected strain heterozygosity levels.xlsx
- __MACOSX/supplementary tables/._Table S4. Selected strain heterozygosity levels.xlsx
- supplementary tables/Table S2. Barcoded reference strains.xlsx
- __MACOSX/supplementary tables/._Table S2. Barcoded reference strains.xlsx
- supplementary tables/Table S1- primers.xlsx
- __MACOSX/supplementary tables/._Table S1- primers.xlsx
- supplementary tables/Table S3. Genetic barcodes.xlsx
- __MACOSX/supplementary tables/._Table S3. Genetic barcodes.xlsx
