# Supplementary material for: An empirical long-term competition among natural yeast isolates reveals that short-term fitness largely but not entirely predicts long-term outcomes
Source: bioRxiv. 2025 Oct 10:2025.10.09.681448. Preprint. [Version 1] doi: 10.1101/2025.10.09.681448 (PMC12632622; doi:10.1101/2025.10.09.681448)
Supplement: Supplement 2 [file media-2.zip › supplementary tables/Table S2. Barcoded reference strains.xlsx]

## Sheet: Sheet1
Strain	Parent strain	Barcode
SKY135	GSY145	CTCGTGCTGGGTATGCCGGAC
SKY136	GSY145	TCAAAAGTACCGTATTAACAC
SKY137	GSY145	TACTTACAAGCAAAACCTATC
SKY138	GSY145	CGCGAGTACCTTTTATCGTTC
SKY139	GSY145	TCAGTTTACGCTGGTACGGTC
SKY140	GSY145	ATGTCCCTCGGATGTTCTCAC
SKY141	GSY145	TTTCTTTGATGTTTGTAGCTC
SKY142	GSY145	GCCTGGTAACAGTGGTAACTC
SKY143	GSY145	CTATGTATGCGTTAGTCGAGC
SKY145	GSY145	AAAATCTTTAATGGCCAGTAC
SKY146	GSY145	CCTAAGCCGGTCGAACGTAGC
SKY147	GSY145	AGCTAATGATCTTAAATTTAC
SKY148	GSY145	CATTACTGAATCATCTTATCC
